# Supplementary material for: Meals That Differ in Nutrient Composition and Inflammatory Potential Do Not Differentially Impact Postprandial Circulating Cytokines in Older Adults above a Healthy Weight
Source: Nutrients. 2022 Apr 1;14(7):1470. doi: 10.3390/nu14071470 (PMC9003235; doi:10.3390/nu14071470)
Supplement: Supplementary file 1 [file nutrients-14-01470-s001.zip]

Archive with 1 entries (1 files):
- nutrients-1633584-supplementary.pdf
